# Supplementary material for: Predatory and Defensive Strategies in Cone Snails
Source: Toxins (Basel). 2024 Feb 7;16(2):94. doi: 10.3390/toxins16020094 (PMC10892987; doi:10.3390/toxins16020094)
Supplement: Supplementary file 1 [file toxins-16-00094-s001.zip]

Archive with 1 entries (1 files):
- toxins-2853619-supplementary.xlsx
