# Supplementary material for: Predatory and Defensive Strategies in Cone Snails
Source: Toxins (Basel). 2024 Feb 7;16(2):94. doi: 10.3390/toxins16020094 (PMC10892987; doi:10.3390/toxins16020094)
Supplement: Supplementary file 1 [file toxins-16-00094-s001.zip › toxins-2853619-supplementary.xlsx]

## Sheet: Piscivorous 
Piscivorous Predatory/Defense Venom
Pharmacology	Clades	Conus species	Conotoxins	Mature sequence	Gene superfamily	Cysteine framework	References
α	Pionoconus	striatus	α-SI	ICCNPACGPKYSCX	A	I	Ramilo, 1992, Jakubowski, 2005, Himaya, 2021
α			α-SIA	YCCHPACGKNFDCX	A	I	Jakubowski, 2005, Himaya, 2021
α			α-SII	GCCCNPACGPNYGCGTSCS	A	II	Ramilo, 1992, Jakubowski, 2005, Himaya, 2021
α		consors	α-CnIB	CCHPACGKYYSCX	A	I	Dutertre, 2010, Violette, 2012, Biass, 2015
α			α-CnIA	GRCCHPACGKYYSCX	A	I	Dutertre, 2010, Violette, 2012, Biass, 2015
α			CnIG	CCHPACGKYFKCX		I	Violette, 2012
α			CnIJ	GRCCHPACGGKYFKCX	A	I	Violette, 2012
α			CnIH	NGRCCHPACGKHFSCX	A	I	Violette, 2012
α			CnIK	NGRCCHPACGKYYSCX	A	I	Violette, 2012
α			CnIL	DGRCCHPACGKYYSCX	A	I	Violette, 2012
α		catus	α-C4.3	NGRCCHPACGKHFSC	A	I	Himaya, 2015
α			α-CIB	GCCSNPVCHLEHPNACX	A	I	Himaya, 2015
α			α-C1.3	GCCSNPVCHLEHSNLCX	A	I	Himaya, 2015
α		magus	α-MI	GRCCHPACGKNYSCX	A	I	Sine 1995, Cortez 2007
α			α-MII	GCCSNPVCHLEHSNLCX	A	I	Kapono, 2013
α			α-MIC	CCHPACGKNYSCX	A	I	Kapono, 2013
α	Gastridium	geographus	α-GIC	GCCSHPACAGNNQHICX	A	I	Dutertre, 2014
α			α-GIA	ECCHPACGRHYSCGK	A	I	Dutertre, 03/2014
α			α-GII	ECCHPACGRHYSCX	A	I	Dutertre, 03/2014
α			α-GID	IRD(Gla)CCSNPACRVNNPHVC	A	I	Dutertre, 03/2014
α		obscurus	α-OIVA	CCGVONAACHOCVCKNTCX	A	IV	Teichert, 2004
α			α-OIVB	CCGVONAACPOCVCNKTCGX	A	IV	Teichert, 2005
α	Chelyconus	purpurascens	α-PIB	ZSOGCCWNPACVKNRCX	A	I	Himaya, 2018, Lopez, 2007
α			α-PIC	SGCCKHOACGKNRC	A	I	Himaya, 2018, Hoggard, 2017
α			α-PIC[O7]	SGCCKHPACGKNRC	A	I	Himaya, 2018
α			α-PIVA	GCCGSYONAACHOCSCKDROSYCGQX	A	IV	Himaya, 2018
α			α-PIIIE	HOOCCLYGKCRRYPGCSSASCCQRX	M	III	Himaya, 2018
			α-PIIIF	GOOCCLYGSCROFOGCYNALCCRKX	M	III	Himaya, 2018, Van Wagoner, 2003
α		ermineus	α-EIVA	GCCGPYONAACHOCGCKVGROOYCDROSGGX	A	IV	Jacobsen, 1997, Rivera-Ortiz, 2011
α			α-EIVB	GCCGKYONAACHOCGCTVGROOYCDROSGGX	A	IV	Jacobsen, 1997, Rivera-Ortiz, 2011
α			α-EIIA	ZTOGCCWNPACVKNRCX	A	I	Rivera-Ortiz, 2011, Quinton, 2013
α			α-EIIB	ZTOGCCWHPACGKNRCX	A	I	Rivera-Ortiz, 2011, Echterbille, 2017
α			α-EI	RDOCCYHPTCNMSNPQICX	A	I	Martinez, 1995, Rivera-Ortiz, 2011
Pharmacology	Clades	Conus species	Conotoxins	Mature sequence	Gene superfamily	Cysteine framework	References
κ	Pionoconus	striatus	κ-SIVA	ZKSLVP(gSr)VITTCCGYDOGTMCOOCRCTNSCX	A	IV	Himaya, 2021
κ			κ-SIVB	ZKELVP(gSr)VITTCCGYDOGTMCOOCRCTNSCOTKOKKOX	A	IV	Himaya, 2021
			κ-SIVC	AOAL(I)VVTATTNCCGYTGOACHOCL(I)CTQTC		IV	Saintmont, 2022
κ		catus	C4.41	QKELVPSTITTCCGHEPGTMCPKCMCDNTCPPQKEEKTRPQ	A	IV	Himaya, 2015
			C1.5	QKELVPSTITTCCGNGTGDNVDPKCMCDNTSSPKKKKRP	A	IV	Himaya, 2015
κ		consors	κ-CcTx	APWLVPSQITTCCGYNPGTMCPSCMCTNTC	A	IV	Dutertre, 2010, Biass, 2015
κ	Chelyconus	purpurascens	κ-PIVE	DCCGVKLEMCHPCLCDNSCKNYGKX	A	IV	Himaya, 2018, Teichert, 2007
κ			κ-PIVF	DCCGVKLEMCHPCLCDNSCKKSGKX	A	IV	Himaya, 2018, Teichert, 2007
Pharmacology	Clades	Conus species	Conotoxins	Mature sequence	Gene superfamily	Cysteine framework	References
δ	Pionoconus	consors	δ-CnVIA	YECYSTGTFCGINGGLCCSNLCLFFVCLTFS	O1	VI/VII	Violette, 2012, Biass, 2015
δ			δ-CnVIB	DECFSOGTFCGTKOGLCCSARCFSFFCISLEFX	O1	VI/VII	Violette, 2012
δ			δ-CnVIC	DECFSOGTFCGIKOGLCCSARCFSFFCISLEFX	O1	VI/VII	Violette, 2012, Biass, 2015
δ		striatus	δ-SVIE	DGCSSGGTFCGIHOGLCCSEFCFLWCITFID	O1	VI/VII	Himaya, 2021
δ		catus	δ-CVIE-2	YGCSNAGAFCGIHOGLCCSELCLVWCT	O1	VI/VII	Himaya, 2015
δ			δ-C6.2	DGCYNAGTFCGIROGLCCSEFCFLWCITFVDSX	O1	VI/VII	Himaya, 2015
δ	Chelyconus	purpurascens	δ-PVIA	EACYAPGTFCGIKPGLCCSEFCLPGVCFGX	O1	VI/VII	Himaya & Lewis, 2018, Shon, 1995
Pharmacology	Clades	Conus species	Conotoxins	Mature sequence	Gene superfamily	Cysteine framework	References
μ	Pionoconus	consors	μ-CnIIIB	QGCCGEPNLCFTRWCRNNARCCRQQ		III	Dutertre, 2010, Violette, 2012
μ			μ-CnIIIC	QGCCNGPKGCSSKWCRDHARCCX	M	III	Dutertre, 2010, Violette, 2012
μ		striatus	μ-S3-G02	QKCCGEGSSCPKYFKNNFICGCC	M	III	Himaya, 2021
μ	Chelyconus	purpurascens	μ-PIIIA	ZRLCCGFOKSCRSRQCKOHRCC	M	III	Himaya, 2018
μ	Gastridium	geographus	μ-Conotoxin-GS	ACSGRGSRCOOQCCMGLRCGRGNPQKCIGAH(Gla)DV	O1	VI/VII	Dutertre, 03/2014 and 09/2014
μ			μ-GIIIA	RDCCTPPKKCKDRQCKPQRCCAX	M	III	Dutertre, 03/2014 and 09/2014
μ			μ-GIIIB	RDCCTPPRKCKDRRCKPMKCCAX	M	III	Dutertre, 03/2014
μ			μ-GIIIC	RDCCTPPKKCKDRRCKPLKCCA	M	III	Dutertre, 03/2014 and 09/2014
Pharmacology	Clades	Conus species	Conotoxins	Mature sequence	Gene superfamily	Cysteine framework	References
ω	Pionoconus	striatus	ω-SVIA	CRSSGSOCGVTSICCGRCYRGKCTX	O1	VI/VII	Ramilo, 1992, Zafaralla, 1988
			ω-SVIB	CKLKGQSCRKTSYDCCSGSCGRSGKCX	O1	VI/VII	Ramilo, 1992, Zafaralla, 1988
			SO4	ATDCIEAGNYCGPTVMKICCGFCSPYSKICMNYPKN	O1	VI/VII	Jakubowski, 2005, Himaya, 2021
			SO5	STSCMEAGSYCGSTTRICCGYCAYFGKKCIDYPSN	O1	VI/VII	Jakubowski, 2005, Himaya, 2021
ω		consors	ω-CnVIIA	CKGKGAOCTRL(Mox)YDCCHGSCSSSKGRCX	O1	VI/VII	Dutertre, 2010, Violette, 2012, Biass, 2015
ω		magus	ω-MVIIA	CKGKGAKCSRLMYDCCTGSCRSGKCX	O1	VI/VII	Kapono, 2013
ω			ω-MVIIB	CKGKGASCHRTSYDCCTGSCNRGKCX	O1	VI/VII	Kapono, 2013
ω		catus	ω-Catus-C2	CQGRGASCRKTMYNCCSGSCNRGRC	O1	VI/VII	Himaya, 2015
ω			ω-CVIA	CKSTGASCRRTSYDCCTGSCRSGRCX	O1	VI/VII	Himaya, 2015, Lewis, 2000
ω			ω-CVID	CKSKGAKCSKLMYDCCSGSCSGTVGRCX	O1	VI/VII	Himaya, 2015, Lewis, 2000
ω	Gastridium	geographus	ω-GVIA	CKSOGSSCSOTSYNCCRSCNOYTKRCY	O1	VI/VII	Dutertre, 03/2014
ω			ω-GVIIA	CKSOGTOCSRGMRDCCTSCLLYSNKCRRY	O1	VI/VII	Dutertre, 03/2014
ω			ω-GVIIB	CKSOGTOCSRGMRDCCTSCLSYSNKCRRY	O1	VI/VII	Dutertre, 03/2014, and 09/2014
Pharmacology	Clades	Conus species	Conotoxins	Mature sequence	Gene superfamily	Cysteine framework	References
σ	Gastridium	geographus	σ-GVIIIA	GCTRTCGGOKCTGTCTCTNSSKCGCRYNVHPSG(Btr)GCGCACSX	S	VIII	Dutertre, 03/2014 and 09/2014
Pharmacology	Clades	Conus species	Conotoxins	Mature sequence	Gene superfamily	Cysteine framework	References
Conopeptides	Pionoconus	striatus	Conkunitzin S1	KDRPSLCDLPADSGSGTKAEKRIYYNSARKQCLRFDYTGQGGNENNFRRTYDCQRTCLYT	Conkunitzin	XIV	Himaya, 2021
			Con-ikot-ikot S	SGPADCCRMKECCTDRVNECLQRYSGREDKFVSFCYQEATVTCGSFNEIVGCCYGYQMCMIRVVKPNSLSGAHEACKTVSCGNPCA	Con-ikot-ikot		Himaya, 2021
			Str54	PSYCNLPADSGSGTKPEQRIYYNSAKKQCVTFTYNGKGGNGNNFSRTNDCRQTCQYPLYACISGCRCET	Conkunitzin		Himaya, 2021
			Conkunitzin S2	ARPKDRPSYCNLPADSGSGTKPEQRIYYNSAKKQCVTFTYNGKGGNGNNFSRTNDCRQTCQYPVG	Conkunitzin	XIV	Himaya, 2021
	Chelyconus	purpurascens	Contryphan-P	GCVLLPWC	O2		Gajewiak, 2014
	Gastridium	geographus	Contryphan-G	GCPWEPWC	O2		Himaya, 2021
			Conopressin-G	CFIRNCPKGX	Conopressin		Dutertre, 03/2014, and 09/2014
			Conophysin-G	THPCMSCSFGQCVGPQICCGLGGCEMGTAEANKCIEEDDDQTPCQVLGDHCDLNNLDIEGHCVADGICCVDDTCAIHSSC	Conophysin		Dutertre, 03/2014
	Gastridium	geographus	G5.1	QGWCCKENIACCV	T	V	Dutertre, 03/2014, and 09/2014
			Scratcher peptide	KFLSGGFKIVCHRYCAKGIAKEFCNCPD		XIV	Dutertre, 03/2014, and 09/2014
			Conantokin-G	GE(Gla)(Gla)LQ(Gla)NQ(Gla)LIR(Gla)KSN	B1		Dutertre, 03/2014, and 09/2014
			Conophysin-G	THPCMSCSFGQCVGPQICCGLGGCEMGTAEANKCIEEDDDQTPCQVLGDHCDLNNLDIEGHCVADGICCVDDTCAIHSSC	Conophysin		Dutertre, 03/2014
Pharmacology-like	Clades	Conus species	Conotoxins	Mature sequence	Gene superfamily	Cysteine framework	References
μ			CnIIIG	QKCCGKGMTCPRYFRDNFICGCC	M	III	Violette, 2012
			CnIIIE	RCCGEGASCPVYSRDRLICSCC	M		Violette, 2012
			CnIIID	RCCRWPCPRKIDGEYCGCCLX			Violette, 2012
ω			CnVIIJ	STSCMKAGSYCRSTTRTCCGYCAYFGKFCIDFPSN	O1	VI/VII	Violette, 2012
		catus	C3.2	MCCRWPCPRQIDGEYCGCCL	M	III	Himaya, 2015
δ			C6.1	YGCSNAGAFCGIHOGLCCSELCLGWCT	O1	VI/VII	Himaya, 2015
			C6.10	CATYGKPCGIQNDCCNTCDPARKTCT	O1	XVI	Himaya, 2015
			C6.12	CKSKGAPCRRTSYDCCTGSCRSGRC	O1		Himaya, 2015
δ	Gastridium	geographus	G11.1	CAVTHEKCSDDYDCCGSLCCVGICAKTIAPCK	I3	XI	Dutertre, 2014
			G5.1	QGWCCKENIACCV	T	V	Dutertre, 2014
	Chelyconus	purpurascens	PVA	GCCPKQMRCCTLX	T	V	Himaya, 2018
			PVIIA	CRIONQKCFQHLDDCCSRKCNRFNKCVX	O1	VI/VII	Himaya, 2018

## Sheet: Molluscivorous
Mollusciovrous Predatory/Defensive Venom
Superfamily	Clades	Conus species	Conotoxins	Mature sequence	Cysteine framework	References
A	Conus	marmoreus	α-Mr1.1	GCCSHPACSVNNPDICX	I	Dutertre, 2013
A			Mr1.8a	ECCTHPACHVSNPELCX	I	Dutertre, 2013
A			Mr1.8	ROECCTHOACHVSNPELCS	I	Dutertre, 2013
A	Cylinder	victoriae	α-VcIA	GCCSDPRCNYDHPEICX	I	Dutertre, 03/2014
A		ammiralis	Ai1.2	PECCSDPRCNSTHPELCG	I	Abalde, 2021
A			Ai1.1	QECCSYPACNLDHPELC	I	Abalde, 2021
A			P_113	AGINDVCKSWRDCPQGADCYVDVGLRCRWPSDHSCTANNQCSVDSCINGICKANIGGRCLSDRDCPKGATCKSQE	VIII	Abalde, 2021
A			P_165	DCPVTGGPNPYHHCMIACMADGTKEYCRCHYCKDCVDSNGDKPAC	XXII	Abalde, 2021
A			P_114	AGINDVCKSWRDCPQGADCYVDVGLRCRWPSDHSCTANNQCSVDSCINGICKANIGGRCLSNKDCPEGATCKSQGWLNFEKKCET	XXXIII	Abalde, 2021
Superfamily	Clades	Conus species	Conotoxins	Mature sequence	Cysteine framework	References
B2	Conus	marmoreus	Mr8.2	ALVSQCRPCPTCRECKCRECKCRECQCRIHSCLSAWDSRGIWMRT	VIII	Dutertre, 2013
Superfamily	Clades	Conus species	Conotoxins	Mature sequence	Cysteine framework	References
E	Conus	marmoreus	Mr22.1	WPRLYDSDCVRGRNMHITCFKDQTCGLTVKRNGRLNCSLTCSCRRGESCLHGEYIDWDSRGLKVHICPKPWF	XXII	Dutertre, 2013
E	Cylinder	ammiralis	P_042	WPRLIDSDCERGRNMHITCFKDQSCGLIVKRNGRLSCSLNCKCRRNESCLPSEEVDWDHRDMKIVICPKPWF	XXII	Abalde, 2021
Superfamily	Clades	Conus species	Conotoxins	Mature sequence	Cysteine framework	References
F	Cylinder	ammiralis	P_041	KLMDTCAEANHYIDDRWSTYSIVYFEDKGLYHRMLAELVPCLNAFLRTRQEAP		Abalde, 2021
Superfamily	Clades	Conus species	Conotoxins	Mature sequence	Cysteine framework	References
H	Conus	marmoreus	Mr6.23	STDCNGVPCQFGCCVTINGNDECRELDC	VI/VII	Dutertre, 2013
H			Mr6.24	STDCNGVPCEFGCCVTINGNDECREIGCE	VI/VII	Dutertre, 2013
H			Mr6.26	IEEDCGYVPCEFGCCRIIDGKEKCREIDCQ	VI/VII	Dutertre, 2013
H			Mr6.27	DDFMRIMCGDEFCTYDCCEIVDGSSKCKQPDCP	VI/VII	Dutertre, 2013
H	Cylinder	ammiralis	P_066	DTDPDDKDASVHNSWRVEMDCGGVPCKFGCCIEDRCREIGCD	VI/VII	Abalde, 2021
H			P_160	HPNADAGDATRDVGSDRTSVELSKMLKRWQAEKGQRKASAPKDFYIFPPQSRSFY		Abalde, 2021
H			P_161	HPNADAGDATRDVGSDRTSVELSKMLKRWQAEKGQRKASARDEEGGFYIFDPNRRSFY		Abalde, 2021
H			P_044	HPNADAGDATRDVGSDRTSVELSKMLKRWQAEKGQRKASAHDEEGSFYIFDPNRRSFY		Abalde, 2021
H			D_154	DTDPDEKDPSVHNSLKDVYGDCGGELCKFGCCKTDDGERKCQHFGC	VI/VII	Abalde, 2021
H			D_134	LYAMHILCDLIGRVEMDCGGVPCKFGCCIEDRCREIGCDPDPQRLLDDEGHCPAATESSSVVDPQLQRIQTDQHTTKPCTATSVFCPHISINTRGAHWHRIAERILLVVVVVAVVVEIVVVAVVVVCGSTGSSSSSSSTSGICCSSSSINRFNSSNSGRSNSSTGSSSSSSSSNRSNSSTTNNSSRQATSFRFSLRSQSEHLF		Abalde, 2021
Superfamily	Clades	Conus species	Conotoxins	Mature sequence	Cysteine framework	References
I1	Conus	marmoreus	Mr11.1	DKWGTCSLLGKGCRHHSDCCWDLCCTGKTCVMTVLPCLFLSLIVRWT	XI	Dutertre, 2013
I1			Mr11.2	DKWGTCSLLGKGCRHHSDCCWDLCCTGKTCVMTVLPCHFFPL	XI	Dutertre, 2013
I1			Mr11.3	HKWGACSLLGKDCGHSPDCCGDLCCIGGKCVMTDIPCHYFPF	XI	Dutertre, 2013
I1	Cylinder	ammiralis	P_104	GMCSDIGQGCGQDSDCCGDMCCVVQRCVMTIITCTF	XI	Abalde, 2021
I1			P_105	TLRGDSLVGDWGTCSDRGQECKHDYDCCDDLCCTGITCQFTYFSC	XI	Abalde, 2021
I1			P_106	TCSNKGQECGDNSDCCWHLCCVDNKCAHLILLCNL	XI	Abalde, 2021
I1			P_107	GTCSGRGQECKHDSDCCGHLCCAGITCQFTYIPC	XI	Abalde, 2021
I1			P_108	TLSGAALRDEWGTCSHIRQGCKHDSDCCGHLCCAGITCQFTYIPC	XI	Abalde, 2021
I1			P_152	RGTCSDRGQECKHDSDCCGHLCCAGITCQFTYIPC	XI	Abalde, 2021
I1			P_153	HMHTQPRHSTCSITTSCQDNHTSSLSFSIPIHPCCSFTAFSFIGMLNRGMCSDIGQGCGQDSDCCGDMCCVVQRCVMTIITCTFLLSLLVRWTACWPSGRLAQNASVRVKRPDTIRRIRLPRASAMPRSSCTFTVAVSFHVHSHVKDE		Abalde,2021
I1			D_140	HMHTQPRHSTCSITTSCQDNHTSSLSFSIPIHPCCSFTAFSFIGMLNRGTCSDRGQECKHDSDCCGHLCCAGITCQFTYIPCKFPYCDGPRRAGLAVDSLSMPDLSENDLTSVVFVCQEPARPCLGPHAHSQLLVDFTCIKAIRCRKM		Abalde, 2021
Superfamily	Clades	Conus species	Conotoxins	Mature sequence	Cysteine framework	References
I2	Conus	marmoreus	Gla-MrII	SCDSEFSSEFCEQPEERICSCSTHVCCHLSSSKRDQCMTWNRCLSAQTGN	XII	Dutertre, 2013
I2			Mr12.9	SCDSEFSSEFCEQPEERICSCSTHVCCHLSSRKRDQCMTWNRCLSAQTGN	XII	Dutertre, 2013
I2			Mr12.10	SCDSEFSSEFCEQPEERICSCSTHVCCHLSSRQKGSQCTTWNRCLSAQTGN	XII	Dutertre, 2013
I2			Mr12.11	LCDSYISSELCEHPEETCFCPNHMCCPLSPYRQDQCMYWEACLIF	XII	Dutertre, 2013
I2			Mr12.12	LCDSYISSELCEHPEETCFCPNHMCCPLSPYRQDQCMYWEACHIF	XII	Dutertre, 2013
I2			Mr12.13	LCDSYISSELCEHPEETCFCPNHMCCPLSPYRQDQCMYWEACHTF	XII	Dutertre, 2013
I2			Mr14.6	LCDSYISSELCEHPEETCLLPQSYVLSVESIQTGSVYVLEACRIFTKTSX	XIV	Dutertre, 2013
I2			Mr026	LCDSYISSELCEHPEETCLLPQSYVLSVESIQTGSVYVLGSVPHISKTSX		Dutertre, 2013
I2	Cylinder	ammiralis	D_153	CIPEGSPCSTGNSCCHKSCCRWTCNLPCLIP	XI	Abalde, 2021
I2			D_066	CAGNEQSCNTREDCCEPLNCCNNACDFPCRIV	XI	Abalde, 2021
Superfamily	Clades	Conus species	Conotoxins	Mature sequence	Cysteine framework	References
I4	Cylinder	ammiralis	P_119	SCDSEFSSEFCEQPEESCSCSTHTCCHWSRKDQCMKPQRCISAQKGN	XII	Abalde, 2021
							Causes paralysis
Superfamily	Clades	Conus species	Conotoxins	Mature sequence	Cysteine framework	References
J	Cylinder	ammiralis	P_111	DIPNDDESAVCYFLCLMGINLDECNCPE	XIV	Abalde, 2021
J			P_172	DIPNVFVGILCYAFCTGGIELDDCDCSQILDLVSQIS	XIV	Abalde, 2021
J			P_173	DFFLDILCTFFCFDKLGFDFGGEFCDCSEVSDFGLLPDQ	XIV	Abalde, 2021
J			D_108	DVPEIVLELMCPMLCPNGFGGEYCTCTKKRDMVSSRIS	XIV	Abalde, 2021
Superfamily	Clades	Conus species	Conotoxins	Mature sequence	Cysteine framework	References
M	Conus	marmoreus	Mr1.9	VCCPFGGCHELCTADDX	I	Dutertre, 2013
M			Mr3.11	CCRIACNLKCNOCCX	III	Dutertre, 2013
M			Mr3.12	LCCWKEWCHARCTCCX	III	Dutertre, 2013
M			Mr3.13	LCCWIHWCHARCTCCX	III	Dutertre, 2013
M			Mr3.14	ICCPQGGCHQLCQCCGC	III	Dutertre, 2013
M			Mr3.15	VCCPHGGCHQICQCCGC	III	Dutertre, 2013
M			Mr3.16	VCCSFGSCDSLCQCCDX	III	Dutertre, 2013
M			Mr3.17	VCCPFGECKSLCYCCGA	III	Dutertre, 2013
M			Mr3.3	ECCGSFACRFGCVPCCV	III	Dutertre, 2013
M			Mr3.18	CCHRNWCDHLCSCCGS	III	Dutertre, 2013
M			MrIIIF	VCCPFGGCHELCLCCDX	III	Dutertre, 2013
M			Mr035	LVVGDQLCYRVLIKCLMNK		Dutertre, 2013
M			Mr038	NEFLTHTFSWHPTWCPWCX		Dutertre, 2013
M			Mr1e	CCHSSWCKHLC	I	Dutertre, 2013, and 03/2014
M			Mr3.8	CCHWNWCDHLCSCCGS	III	Dutertre, 2013
M			MrIIIB	SKQCCHLAACRFGCTOCCW	III	Dutertre, 2013
M			MrIIID	CCRLSCGLGCHOCCX	III	Dutertre, 2013
M			MrIIIE	VCCPFGGCHELCYCCDX	III	Dutertre, 2013
M			MrIIIG	DCCOLPACPFGCNOCCX	III	Dutertre, 2013
M	Cylinder	textile	TxIIIC	CCRTCFGCTOCCX	III	Prator, 2014
M			Tx3a	CCSWDVCDHPSCTCCGX	III	Prator, 2014
M			Tx3f	RCCKFPCPDSCRYLCCX	III	Prator, 2014
M			Tx3h	KFCCDSNWCHISDCECCYX	III	Prator, 2014
M		ammiralis	P_148	RCCRFPCPDTCRHLCC	III	Abalde, 2021
M			P_083	QLDGDRTADRHADERGQDLAEQYGNLKHVMKRSSEHRAHHTHPHDNSFWTLV		Abalde, 2021
M			P_150	QLGQAMREISPLLAQAFHACLFCCAAAVLLSSRKLASFVDGVAPSRLIHSSLFPCVRVDAKPFGCFKCHSVCSGHHRNAFLVTAHHRREPRPVVWHESYMICPKLRKHEDSVEARQACLVEHFCVWDFVLPFFFKQSCEAGRVEVIQLLGMPLVHCQRFTWVEGGGGLLCTTSASGEWDGAWLMTCTVMAIDEVVCKGISDRQLTFDGADGGIPGNKKWVRIKREREMLADVVCASLSLCLHGHTHRANTFTLTVQNQPVERYAENKQLLNPDERRGILLPALRKFCCDSNWCHISDCECCYGRRTSMALCWAVSSQQRQRLLISCIIAPTSLVE		Abalde, 2021
M			P_099	FCCDSDWCHLPECLCCN	III	Abalde, 2021
M			D_138	GILLPALRKFCCDSNWCHISDCECCY	III	Abalde, 2021
M			P_063	CCSWDVCDHPSCTCCS	III	Abalde, 2021
M			P_122	CCNDSECDYSCWPCCIFS	III	Abalde, 2021
M			P_143	CCSWDVCDHPSCTCC	III	Abalde, 2021
M			P_147	CCMTCFGCTPCC	III	Abalde, 2021
M			P_149	CCNAGFCRFGCTPCCWMTSFVIAASSSV	III	Abalde, 2021
M			P_151	VCCPFGGCHELCQCCE	III	Abalde, 2021
M			P_170	GILLPALRKFCCDSNWCHISDCECCY	III	Abalde, 2021
Superfamily	Clades	Conus species	Conotoxins	Mature sequence	Cysteine framework	References
N	Cylinder	ammiralis	P_023	CSSGKTCGNVGPVVCCPRSDCYCSVVNNGNFRKPVCVCP	XV	Abalde, 2021
N	Conus	marmoreus	Mr15.1	CSSGKTCGSVEPVLCCARSDCYCRLIQTRSYWVPICVCP	XV	Dutertre, 2013
N			Mr15.2	CRSGKTCPRVGPDVCCERSDCFCKLVPARPFWRYRCICL	XV	Dutertre, 2013
Superfamily	Clades	Conus species	Conotoxins	Mature sequence	Cysteine framework	References
O1	Conus	marmoreus	Mr073	CIDGGEICDIFFFKLLQWVVHYSCLRMKLP		Dutertre, 2013
O1			Mr061	CIDGGEICDIFFQTAAVGGALFSSAHETTVMSSTPLCATWLDL		Dutertre, 2013
O1			Mr062	CLDAGEMCDLLIQNAAVGGALFSSAHKTTVMSSTPLCATWLDL		Dutertre, 2013
O1			Mr14.7	CLDGGEICGICFQAAAVGGALFSSAHETTVMSSTPLCATWLDL	XIV	Dutertre, 2013
O1			Mr056	ACSKKWEYCIVPILGFVYCCPGLNLWSFRLRLIVMSSTPICATLA		Dutertre, 2013
O1			MaIr34	ECLEADYYCVLPFVGNGMCCSGICVFVCIAQKY	VI/VII	Dutertre, 2013
O1			MaIr332	CLDGGEICGILFPSCCSGWCIVLVCA	VI/VII	Dutertre, 2013
O1			Mr6.1	CLDAGEMCDLFNSKCCSGWCIILFCA	VI/VII	Dutertre, 2013
O1			Mr6.17	ACRQKWEYCIVPILGFVYCCPGLICGPFVCV	VI/VII	Dutertre, 2013
O1			Mr6.20	ECLEADYYCVLPFVGNGMCCSGICVFVCIAQAY	VI/VII	Dutertre, 2013
O1			MaIr137	DDECEPPGDFCGFFKIGPOCCSG(Btr)CFLWCA	VI/VII	Dutertre, 2013
O1			Mr6.22	CIDGGEMCDPFSSDCCSGWCIFFFCT	VI/VII	Dutertre, 2013
O1			Mr6.3	CPNTGELCDVVEQNCCYTYCFIVVCL	VI/VII	Dutertre, 2013
O1			Mr6.6	CLDAGEMCDLFNSKCCSGWCIILVCA	VI/VII	Dutertre, 2013
O1			Mr6.8	CIDGGEICDIFFPNCCSGWCIILVCA	VI/VII	Dutertre, 2013
O1			μ-MrVIA	ACRKKWEYCIVPIIGFIYCCPGLICGPFVCV	VI/VII	Dutertre, 2013
O1			μ-MrVIB	ACSKKWEYCIVPILGFVYCCPGLICGPFVCV	VI/VII	Dutertre, 2013
O1	Cylinder	textile	TxO1	CLDAGEVCDIFFPTCCGYCILLFCA	VI/VII	Prator, 2014
O1			TxO4	YDCEPPGNFCGMIKIGPPCCSGWCFFACA	VI/VII	Prator, 2014
O1			δ-TxVIA	WCKQSGEMCNLLDQNCCDGYCIVLVCT	VI/VII	Prator, 2014
O1		victoriae	VcVIB	GKPCHEEGQLCDPFLQNCCLGWNCVFVCI	VI/VII	Dutertre, 03/2014
O1		ammiralis	P_020	CVDQFDPCDMIRHTCCVGVCFLMACI	VI/VII	Abalde, 2021
O1			P_021	CVDQFDPCDMIRHTCCVGVCFLMACI	VI/VII	Abalde, 2021
O1			P_046	CKEADEPCSIFSLDRCCSGVCFGICMS	VI/VII	Abalde, 2021
O1			P_048	CAPFLHLCTFFFPNCCNGYCVQFICL	VI/VII	Abalde, 2021
O1			P_157	TWCKQSGETCNLLDQNCCEGY	XVI	Abalde, 2021
O1			P_031	LEKLFSNAHHEMKNPEASKPFFGIKDQRSEEREKKPKGNKKRRRIQEKGTSLRWNNSA		Abalde, 2021
O1			D_045	CKQADEPCSILSLDQCCSGVCFGICI	VI/VII	Abalde, 2021
O1			D_050	ECQEKWDYCPIPFFGSRYCCYGLFCTLFFCA	VI/VII	Abalde, 2021
O1			D_047	WCKQSGEMCNFTDQNCCDGYCILLFCT	VI/VII	Abalde, 2021
O1			D_073	DGLENLCSKAHHEMKNPEASKYRHGLNPFSLLHPLVWGIVPGTALAADSRTADP		Abalde, 2021
O1			D_125	LFNLLKELNIHYLECPHRILLYRLKLRRERKREAEERRQNPCSLLSIAPLQTPYQRSVVNSNCYVYSKNDILRVSLHTDNQIWSACQKKNFRLMVQFWNASQFPQNSFTKRLHKKRKQKKTREAGTITHLTFKKKKFPKSKSYADKKNFKFHIMWPRIKMQDHLLKTKNKNKTKQKLKCTTTPTNTHLKCRQCEQNTVFCVDKDFILSVAQIFYFFFQIFYFFLQKPYSLFLWRGIPKTFLADYSLSSSSSSFSFFEFSFLLFHFFLSWFSFFSIILTNIGISLSLSLSPPLSLSLSLSLSLSFSLSLSLLSMSCQNNAEKCVDFSYVMQKLKDVVVYLQKWTKCVLQMHTEAGIDEIIVCNRNHAKIFMRKCNKNAQNMILLCDRNANVFSTVMRKKN…		Abalde, 2021
O1			P_019	CTQSGELCDVIDPDCCNKFCIIFFCI	VI/VII	Abalde, 2021
O1			P_162	CYDGGTSCNTGNQCCSGWCIFVCL	VI/VII	Abalde, 2021
O1			P_026	KCVEQGKICGLILFSTSCCGKLCLFGFCIL	VI/VII	Abalde, 2021
O1			P_076	VKPCRKEGQLCDPIFQNCCRGWNCVFVCI	VI/VII	Abalde, 2021
O1			P_121	DDCEPPGNFCGMIKIGPPCCSGWCFFACA	VI/VII	Abalde, 2021
O1			Ai6.1	WCKQSGEMCNLLDQNCCEGYCIVLVCT	VI/VII	Abalde, 2021
O1			P_156	ECNDGICHKVIHKSVMWQRYTECNDAMHSNVIVMMWCDRGNTQNVMVCDRVIHRLYGYGVRGNTRVIMCVEVMLEMLYDTRNANKCDVTQVMHHMCKASEIIFTLRCYIADALENLYLKARHEMENPEASKLNTRDDCEPPGNFCGMIKIGPPCCSGWCFFACANCRDVFYSPLCYLASLIGACPS		Abalde, 2021
Superfamily	Clades	Conus species	Conotoxins	Mature sequence	Cysteine framework	References
O2	Conus	marmoreus	Mr6.13	DCLPIGSLCHSSEQCCSGWCSPKRVC	VI/VII	Dutertre, 2013, and 03/2014
O2			Mr6.14	SCDQTGEPCVLNEQCCYGWCTNHGTCY	VI/VII	Dutertre, 2013, and 03/2014
O2			Mr6.15	SCVPIGRPCASNEQCCTRWCTPRRIC	VI/VII	Dutertre, 2013
O2			Mr6.12	GCKATWMSCSSGWECCSMSCDMYCX	VI/VII	Dutertre, 2013
O2			MaI51	QCEDVWMPCTSNWECCSLDCEMYCTQIX	VI/VII	Dutertre, 2013
O2			Mr6.28	QCEDVWMPCTSNWECCSLDCERYCTQIX	VI/VII	Dutertre, 2013
O2			Mr6.29	QCEDVWMPCTSSHWECCSLDCEMYCTQI	VI/VII	Dutertre, 2013
O2			Mr6.16	TTAESWWEGECLGWSNGCTHPSDCCSNYCKGIYCDL	VI/VII	Dutertre, 2013
O2	Cylinder	ammiralis	P_053	LCPDYTEPCSHAHECCSWNCHNGHCT	VI/VII	Abalde, 2021
O2			P_167	NCSDDWQYCESPSDCCSWDCDVVCS	VI/VII	Abalde, 2021
O2			P_168	NCSDDWQYCESPSDCCSWDCDVVCS	VI/VII	Abalde, 2021
O2			P_051	WREGSCTSWLATCTHDQQCCTDVCYKRDYCALWDD	VI/VII	Abalde, 2021
O2			P_052	WREGSCTSWLATCTHDQQCCTDVCYKRDYCALWDD	VI/VII	Abalde, 2021
O2			P_054	WREGSCTSWLATCTHDQQCCTDVCYKRDYCALWDD	VI/VII	Abalde, 2021
O2			P_164	RWGGCMAWFGKCSKDSECCSNSCDVTRCELYPFPSRY	VI/VII	Abalde, 2021
O2			P_100	CKTYSKYCEADSECCTEQCVRSYCTLFG	VI/VII	Abalde, 2021
O2			P_138	HKYVANNSLCTCFSIVIPRREGSCTSWLATCTHDQQCCTDVCYKRDYCALWDDRPQAIHHHSPLQRLQGFCFPFEESLRVNKADRVFFFPFEKSMMELKSLPFCLLQRTYHNISSIGDMCDSLTNDQVSRHVS	XXVIII	Abalde, 2021
O2			P_139	WREGSCTSWLATCTHDQQCCTDVCYKRDYCALWDDRPHAIHQHSPLQRLQGFCFPFESLRVNKVDYHVFFPCAKSIMEVKSIPFYLLQRIYRNI	XV	Abalde, 2021
O2			P_137	FFVCLFFVCFFCKRAHKYVSNNVCTCSFIVISRQKRLCPDYTEPCSHAHECCSWNCHNGHCTGTRTTSHPTSPLSSSEASRLLFFWTIFTSKQIIRLALFSPLQNQW		Abalde, 2021
O2			P_140	FAVYTPPADTPSPLSVSMTAAFSRPCPHFSADLKKTLIMEKLTILLLVAALLLSIQAVNQEKHQRAKINLLSKRKPPAERWDVYSFNAAVFPFIYQNTCLYFSSQYSFISMICFSCRAHHVANNLVCTCSSVVISRWRWGGCMAWFGRCTKDSECCSNSCDITRCELMRFPPDWHRHSPLQSLQGFCSLLKNFYET		Abalde, 2021
O2			P_141	MEKLTILLLVAALLLSIQAVNQEKHQRAKINLLSKRKPPAERWDVYSFNAAVFPFIYQNTCLYFSSQSFISMMCFSCRAHHVANNLVCTCSSVVISRWRWGGCMAWFGKCSKDSECCSNSCDITRCELMRFPPDWHRHSPLQSLQGFCSLLKNFYET		Abalde, 2021
O2			D_054	CRMTPLC		Abalde, 2021
O2			D_158	GMWGKCKDGLTKCLAPSECCSGNCEQNCKMW	VI/VII	Abalde, 2021
O2			D_053	MSLCAHDYIPARLKQMRRPTLAHHLADQPADRDAVPRDNKPGGTSGQFMTFLRQVRCRMTPLC		Abalde, 2021
O2			P_163	ECPWKPWC		Abalde, 2021
O2			P_055	QWCRPGWAYNPALGRCTISKSRIEHPGNYEY		Abalde, 2021
O2			P_056	WWRWGGCMAWFGRCTKDSECCSNSCDITRCELMRFPPDW	VI/VII	Abalde, 2021
O2			P_057	WWRWGGCMAWFGKCSKDSECCSNSCDITRCELMRFPPDW	VI/VII	Abalde, 2021
O2			P_067	WWDGDCRTWNAPCNPGVECCFGRCSHRRCVFW	VI/VII	Abalde, 2021
Superfamily	Clades	Conus species	Conotoxins	Mature sequence	Cysteine framework	References
P	Cylinder	ammiralis	P_169	SCNNSCNVPSDCESHCICTFRECKIILI	IX	Abalde, 2021
P			D_096	SCNNSCNEHSDCESHCICTFRGCGAVN	IX	Abalde, 2021
Superfamily	Clades	Conus species	Conotoxins	Mature sequence	Cysteine framework	References
R	Cylinder	ammiralis	P_112	GALGQCINNCLHSGGGLNFIQCKAMCH	XIV	Abalde, 2021
Superfamily	Clades	Conus species	Conotoxins	Mature sequence	Cysteine framework	References
S	Conus	marmoreus	Mr016	CTDSCEFQGRFVSGYLRLLRNKQLLLCHKP		Dutertre, 2013
S			Mr8.1	CTDSCEFQGVLCRGTCDCYGTNNCYCAINHNKQCICVCTN	VIII	Dutertre, 2013
S	Cylinder	ammiralis	P_045	GCTISCGYEDNRCQGECHCPGKTNCYCTSGHHNKGCGCAC	VIII	Abalde, 2021
Superfamily	Clades	Conus species	Conotoxins	Mature sequence	Cysteine framework	References
T	Conus	marmoreus	MrVA	NACCIVRQCC	V	Dutertre, 2013
T			Mr5.6	NGCCRAGDCCS	V	Dutertre, 2013
T			χ/λ-CMrX	GICCGVSFCYPC	X	Dutertre, 2013
T			Mr10.2	ACCVYKICYOC	X	Dutertre, 2013
T			Gla-MrIII	FCCRTQ(Gla)VCC(Gla)AIKNX	V	Dutertre, 2013
T			Mr5.1b	CCPGWELCC(Gla)WDDGW	V	Dutertre, 2013, and 03/2014
T			Mr5.4a	CCQVMPQCCEWN	V	Dutertre, 2013
T			Mr5.4b	CCQIVPQCCEWN	V	Dutertre, 2013
T			Mr5.8	CCQIVPQCCEWVSD	V	Dutertre, 2013
T			Mr087	TLQKLLNKTLLPNSATVL		Dutertre, 2013
T			Mr088	TLTKAFEQTLLPNSATVL		Dutertre, 2013
T			Mr081	TLQMLGTNAAAQAGNCAASGMMGGKGK		Dutertre, 2013
T			χ-MrIA	NGVCCGYKLCHPC	X	Dutertre, 2013
T	Cylinder	textile	Tx-D0111	QCCWYFDISCCITV	V	Prator, 2014
T			TxXIIIA	TSDCCFYHNCCC	V	Prator, 2014
T		victoriae	VcVA	CCPGKPCCRIX	V	Dutertre, 03/2014
T			Vc5.3	VNCCGIDESCCS	V	Dutertre, 03/2014
T		ammiralis	P_175	RCCSIHDNSCCGL	V	Abalde, 2021
T			P_071	NMCCGFKPYCCNW	V	Abalde, 2021
T			P_038	HDMPLASFHGNAMRILQMLSNNRYCCIFDHSCCLWP	V	Abalde, 2021
T			D_155	TSDCCFYHNCCC	V	Abalde, 2021
T			P_159	SGCCVIDRNCC	V	Abalde, 2021
T			P_166	GCCSYFDVSCCLWP	V	Abalde, 2021
T			P_037	PCCSIHDSSCCGL	V	Abalde, 2021
T			P_039	FCCRPVTPCCA	V	Abalde, 2021
T			P_072	QACCGFKMCVPC	I	Abalde, 2021
T			P_097	NLQILCCKHTLSCCT	V	Abalde, 2021
Superfamily	Clades	Conus species	Conotoxins	Mature sequence	Cysteine framework	References
U	Cylinder	ammiralis	D_024	NCPYCVVYCCPPAYCQASGCRPP	VI/VII	Abalde, 2021
U			D_124	NCPYCVVYCCPPSFCQSSGCHPPI	VI/VII	Abalde, 2021
Superfamily	Clades	Conus species	Conotoxin / Conopeptide	Mature sequence	Conopeptide Class	Cysteine framework	References
	Conus	marmoreus	χ/λ-CMrVIA	VCCGYKLCHPC		X	Balaji, 2000
Contryphan			Contryphan-M2	ESECPWHPWCX	Contryphan		Dutertre, 2013
Contryphan			ω-Contryphan-M	NESECPWHPWCX	Contryphan		Dutertre, 2013
M			Conomarphin-Mr1	DWEYHAHPKPNSFWT	Conomarphin		Dutertre, 2013
M			Conomarphin-Mr2	DWVNHAHPQPNSIWS	Conomarphin		Dutertre, 2013
O1	Cylinder	textile	Textile Convulsant Peptide (TCP)	NCPYCVVYCCPPAYCEASGCRPPX	O1		Prator, 2014
Elevin		victoriae	Elevenin-Vc1	RRIDCKVFVFAPICRGVAA	Elevin		Robinson, 2017
Prohormone			Prohormone-4-Vc1	IGFPGFSTPPR	Prohormone		Robinson, 2017
Conorfamide		ammiralis	P_088	TTVEKNKPGVLDIPVKSNSDDDSIFRYG	Conorfamide		Abalde, 2021
Insulin			P_087	GEHVCWLGDPNHPQGVCGPQVANIVEIRCEEKEAEQGGANNARANTGRTSSLMKRRGFLSLLKKRGKRDEGSPLQRSGRGIVCECCKHHCTKEEFTEYCH	Insulin	XII	Abalde, 2021
Conorfamide			D_086	HSGILLAWSGPRNRFVRFG	Conorfamide		Abalde, 2021
Conodipine			D_002	AQDYSTAELCRINSNDCSVPFSWIPCQQHFLAACDRHDTCYLCGAHFNFTQDDCDNAFLRDMTALCANGTDDEGFCLQKRKRRETSSMSITTPLRQPRLLEKLMPQTSLSHRDPRQLHRRVATCTEWALIYFNTVQFFGWWYFYDTADATYCPHFEACMPEV	Conodipine	XXXIII	Abalde, 2021
Prohormone-4			D_030	IGFPGFSVSPR	Prohormone-4	XXII	Abalde, 2021
Prohormone-4			D_031	GMYSSYFLPPYQPSAALQALYPPYGYAAGVPGGMAWSQFGGAAWNPNFAMGYGGYPLWPSQFAHMWPMHPYYQTAVPAQEGVCSFDRPFQCWGSFTCVTIDAICDKTFDCTNHADEDPRICIA	Prohormone-4	IX	Abalde, 2021
Conoporin			P_016	INCKVFVYAPICRGVAA	Conoporin		Abalde, 2021
Conopressin / Conophysin			P_158	HPTKACMNCTFGQCVGPQVCCGAGGCEMGTAEANRCSEEDEDPIPCLVIGAHCSLNNPGNIHGNCVAHGICCVDDTCAIHFGCL	Conophysin		Abalde, 2021
Conopressin / Conophysin			P_158	CFIRNCPSGG	Conopressin		Abalde, 2021

## Sheet: Vermivorous
Vermivorous Predatory/Defensive Venom
Superfamily	Clades	Conus species	Conotoxins	Mature sequence	Gene superfamily	Cysteine framework	References
A	Stephanoconus	imperialis	Im1.1	DYCCHRGPCMVWC	A	I	Jin, 2019
A	Vituliconus	planorbis	Pl1.1	GIRGNCCMFHTCPIDYSRFYCP	A		Jin, 2015
A			Pl169	TVIMHNCCTRSFCKRIYPDLCS	A		Jin, 2015
A			Pl170	GIGGSCCVIRSCAIKFSTLCG	A		Jin, 2015
A			Pl171	FTLDRVLGPVSDGRNAAPDDEKFDRMEYFLSKCCANPSTCDLSLLCIF	A		Jin, 2015
A			Pl172	TCYGVCLEDKKPEEHCWEEVTKTVRGEPGDVQFC	A		Jin, 2015
Superfamily	Clades	Conus species	Conotoxins	Mature sequence	Gene superfamily	Cysteine framework	References
D	Stephanoconus	imperialis	Im28.1	LHCHEISDLTPWILCSPEPLCGGKGCCAQEVCDCSGPVCTCPPCL	D	XXVIII	Jin, 2019
D	Rhizoconus	vexillum	α-VxXXA	DVQDCQVSTPGSKWGRCCLNRVCGPMCCPASHCYCVYHRGRGHGCSC	D	XX	Prashanth, 2016
D			α-VxXXB	DDESECIINTRDSPWGRCCRTRMCGSMCCPRNGCTCVYHWRRGHGCSCPG	D	XX	Prashanth, 2016
D			α-VxXXC	DLRQCTRNAPGSTWGRCCLNPMCGNFCCPRSGCTCAYNWRRGIYCSC	D	XX	Prashanth, 2016
D		capitaneus	Cp20.3	EVQECQVDTPGSSWGKCCMTRMCGTMCCSRSVCTCVYHWRRGHGCSCPG	D	XX	Prashanth, 2016
D			Cp20.5	DNEAECQIDTPGSSWGKCCMTRMCGTMCCSRSVCTCVYHWRRGHGCSCPG	D	XX	Prashanth, 2016
Superfamily	Clades	Conus species	Conotoxins	Mature sequence	Gene superfamily	Cysteine framework	References
E	Stephanoconus	imperialis	Im22.1	NCKKNILRTYCSNKICGEATKNTNGELQCTMYCRCANGCFRGQYIDWPNQQTNLLFC	E	XXIII	Jin, 2019
I1			Im11.8	CSDNIGATCSDRFDCCGSMCCIGGQCVVTFAECS	I1	XI	Jin, 2019
I2			Im11.9	CHMDCSKMTCCSGICCFYCGRPMCPGT	I2	XI	Jin, 2019
K			Im23b	IPYCGQTGAECYSWCIKQDLSKDWCCDFVKTIARLPPAHICSQ	K	XXIII	Jin, 2019
K			Im23.4	VPYCGQTGAECYSWCKEQHLIRCCDFVKYVGMNPPADKC	K	XXIII	Jin, 2019
K			Im23a	IPYCGQTGAECYSWCIKQDLSKDWCCDFVKDIRMNPPADKCP	K	XXIII	Jin, 2019
J	Vitiliconus	planorbis	α/κ-PlXIVA	FPRPRICNLACRAGIGHKYPFCHCRX	J	XIV	Jin, 2015
J			Pl058	FPRPRICNLACRAGIGYKYPFCHCR	J		Jin, 2015
Superfamily	Clades	Conus species	Conotoxins	Mature sequence	Genes superfamily	Cysteine framework	References
M	Stephanoconus	imperialis	Im3.1	CCMRPICMCPCCVN	M	III	Jin, 2019
M			Im9.1	CWAGGSPCHLCSSSQVCIAPTGHPAIMCGRCVPILT	M	IX	Jin, 2019
M	Vituliconus	planorbis	Pl099	ARYLSPFQYYKL, FLHRFPFYYIRY	M		Jin, 2015
M			Pl102	NAENIQDLNPDKRFIFMPVPRRRGPYRSVHR	M		Jin, 2015
M			Pl103	NAENIQDLNPDKRFIFMPVPRRRGPYRRYGNCYCPSG	M		Jin, 2015
M			Pl104	FLHRFPFYYIRY	M		Jin, 2015
M			Pl105	NAENIQDLNPDKRVIKIPVPRRRGPYRRYGNCYCPI	M		Jin, 2015
N	Stephanoconus	imperialis	Im016	SAKLLAHTTRDSCPSGTNCPSKICCNGNCCSKSSCRCETNQATKERVCVC	N		Jin, 2019
O2			Im6.2	KTSSTYDDEMATFCWSYWNEFQYSYPYTYVQPCLTLGKACTTNSDCCSKYCNTKMCKINWE	O2	VI/VII	Jin, 2019
O2			Im6.9	WWEGECYDWLRQCSSPAQCCSGNCGAHCKAW	O2	VI/VII	Jin, 2019
O2	Vituliconus	planorbis	Pl109	KPPVMSWFEDEDECTWFGTCNVDSECCSDSCGANFCWW	O2		Jin, 2015
P	Stephanoconus	imperialis	Im9.4	ADCSTYCFGMGICQSGCYCGPGHACMPN	P	IX	Jin, 2019
			Im8.1	GCGGSCHTSPGCGGNCECNSPVPCYCSGTETCVCVCS	S	VIII	Jin, 2019
T			Im5.4	LPGLTSSGDSDESLPFLNTICCWSGACCG	T		Jin, 2019
T	Vituliconus	planorbis	Pl022	SFDCCPQYDYCCW	T		Jin, 2015
Conopeptide Y			κ-Y-Pl1	ARFLHPFQYYTLYRYLTRFLHRYPIYYIRY	Conopeptide Y		Jin, 2015
Superfamily	Clades	Conus species	Conotoxins	Mature sequence	Gene superfamiliy	Cysteine framework	References
	Stephanoconus	imperialis	Im6.10	RCVFCPKEPCCDGDQCMTAPGTGPFC		VI/VII	Jin, 2019
			Im23.5	CDRSCTGVMGHPSCATCCACFTSAG		XXIII	Jin, 2019
			Im026	DCTGQACTTGDNCPSECVCNEHHFCTGKCCYFLHA			Jin, 2019
			Im14.2	CSTHDLSKMEIDTNLDGVYSPHRSFCTCGSGEVYFTAKDRRNHSNYRVYVCGMPTEFCTAENPVRDP		XIV	Jin, 2019
NSf-1	Vituliconus	planorbis	Pl064	EKKSWPMPDADLKAFQSWPLTDPDLKSAFKQYNWQRMPYGT	NSf-1		Jin, 2015
NSf-1			Pl069	FQSWPLTNPDLKAAFVKGSAQRVAHGYG	NSf-1		Jin, 2015
NSf-1			Pl071	SWPVPDAFLKAFQSWPLTDPDLKAGFKVNSAQRVAHGYGK	NSf-1		Jin, 2015
NSf-1			Pl072	WPMPDADLK, SWPMTDPDLKAAFFNRNRARVGWLF	NSf-1		Jin, 2015
NSf-1			Pl073	WPMPDADLKTFQSWPLTDPDLKSAFKEGNWERLPHVT	NSf-1		Jin, 2015
NSf-1			Pl074	AFKQYNWQRMPYGT	NSf-1		Jin, 2015
NSf-1			Pl075	FQSWPLTNPDLKAAFVKGTAQRVTHGYG	NSf-1		Jin, 2015
NSf-1			Pl076	WPMPDADLKAFQSWPLTDPDLKSVFKQYNWQRMPYGT	NSf-1		Jin, 2015
NSf-1			Pl077	EKKSWPMPDADLKGAFDSIGYNNHLSNKF	NSf-1		Jin, 2015
NSf-1			Pl079	EKKSWPMSDADLKAFQSWPWTDPDLKAGFKVNSAQRVAHGYGK	NSf-1		Jin, 2015
